# Supplementary material for: Evaluating the bone‐regenerative role of the decellularized porcine bone xenograft in a canine extraction socket model
Source: Clin Exp Dent Res. 2020 Dec 1;7(4):409–18. doi: 10.1002/cre2.361 (PMC8404509; doi:10.1002/cre2.361)
Supplement: Supplementary file 1 — Appendix S1. Supporting information. [file CRE2-7-409-s001.zip]

Archive with 7 entries (7 files):
- CRE2_361_cre2.20200117-File009.docx
- CRE2_361_cre2.20200117-File010.png
- CRE2_361_cre2.20200117-File011.png
- CRE2_361_cre2.20200117-File012.png
- CRE2_361_cre2.20200117-File013.png
- CRE2_361_cre2.20200117-File014.png
- CRE2_361_cre2.20200117-File015.png
